# Supplementary material for: Extraction and Identification of Active Components from Lilium lancifolium Based on NADES-UHPLC-MS/MS Technology
Source: Molecules. 2025 Nov 24;30(23):4531. doi: 10.3390/molecules30234531 (PMC12693660; doi:10.3390/molecules30234531)
Supplement: Supplementary file 1 [file molecules-30-04531-s001.zip]

Archive with 1 entries (1 files):
- molecules-3927021-supplementary.pdf
